# Supplementary material for: Advances in the Comprehensive Tree Shrew Brain Atlas
Source: Biomolecules. 2026 Jul 14;16(7):1027. doi: 10.3390/biom16071027 (PMC13407228; doi:10.3390/biom16071027)
Supplement: Supplementary file 1 [file biomolecules-16-01027-s001.zip]

Archive with 1 entries (1 files):
- biomolecules-4340140-supplementary.pdf
